# Supplementary material for: The miR395b–ABI5 module regulates amylopectin branching and biosynthesis and affects lotus root quality
Source: Plant Physiol. 2025 Nov 5;199(3):kiaf554. doi: 10.1093/plphys/kiaf554 (PMC12610401; doi:10.1093/plphys/kiaf554)
Supplement: kiaf554_Supplementary_Data [file kiaf554_supplementary_data.zip]

Archive with 9 entries (9 files):
- Supplementary Data.pdf
- Supplementary Figure S1.tif
- Supplementary Figure S2.tif
- Supplementary Figure S3.tif
- Supplementary Figure S4.tif
- Supplementary Figure S5.tif
- Supplementary Figure S6.tif
- Supplementary Figure S7.tif
- Supplementary Tables S1-S3.xlsx
