# Supplementary material for: The miR395b–ABI5 module regulates amylopectin branching and biosynthesis and affects lotus root quality
Source: Plant Physiol. 2025 Nov 5;199(3):kiaf554. doi: 10.1093/plphys/kiaf554 (PMC12610401; doi:10.1093/plphys/kiaf554)
Supplement: kiaf554_Supplementary_Data [file kiaf554_supplementary_data.zip › Supplementary Tables S1-S3.xlsx]

## Sheet: Supplementary Table S1
Supplementary Table S1. The sequences and minimum free energy (MFE) of miR395 precursors were predicted.
Gene	Precursor sequence	MFE (kcal/mol)
nnu-MIR395a	CCAACCACUUCAGUGGGAUUUCUCUCUCUAGCUUGUUUGGGUUGAAGGUAUCAAUGCAUCUUUCUCUCUACUGAAGUGUUUGGGGGAACUC	-32.14
nnu-MIR395b	TTCCCTAGGGTTCCTCCAACAACTTCAGTGCGTGGGACTTGTCTCTCTAGCTTACTTGCATGGTTGTGAGAGCATCCTCGTTCTCTCTACTGAAGTGTTTGGGGGAACTC	-46.25
nnu-MIR395c	ACCACUUCAGUGGGGUUUCUCUCUCUAGCUUGUUUGGGUUGAAUGUAUCAAUGCAUCUAAUUCCUCUCUACUGAAGUGUUUGGGGGAACUC	-15.81

## Sheet: Supplementary Table S2
Supplementary Table S2. Genes associated with ABA and auxin signaling in the tobacco transcriptome.
Gene ID	Sequence annotation of NCBI
Niben101Scf05931g00002	abscisic acid 8'-hydroxylase 1-like [Nicotiana sylvestris]
Niben101Scf02222g02007	auxin response factor 8-like isoform X2 [Nicotiana sylvestris]
Niben101Scf13270g03004	indole-3-acetic acid-amido synthetase GH3.6 [Nicotiana attenuata]
Niben101Scf05232g02012	auxin-induced protein AUX22-like [Nicotiana tomentosiformis]
Niben101Scf00152g20002	auxin response factor 5 [Nicotiana attenuata]
Niben101Scf07465g02002	auxin response factor 5-like [Nicotiana tabacum]
Niben101Scf00253g03001	indole-3-acetic acid-amido synthetase GH3.6 [Nicotiana attenuata]
Niben101Scf07027g00009	auxin response factor 8-like isoform X2 [Nicotiana sylvestris]
Niben101Scf04829g02001	auxin-responsive protein IAA27-like [Nicotiana sylvestris]
Niben101Scf13411g01001	auxin response factor 1 [Nicotiana benthamiana]
Niben101Scf01374g14004	auxin-responsive protein IAA26-like [Nicotiana sylvestris]
Niben101Scf01677g02003	auxin response factor 8-like [Nicotiana sylvestris]
Niben101Scf02428g01029	auxin response factor 6-like isoform X1 [Nicotiana attenuata]
Niben101Scf00247g05011	protein TRANSPORT INHIBITOR RESPONSE 1-like isoform X1 [Nicotiana sylvestris]
Niben101Scf28593g00003	auxin-responsive protein IAA27-like [Nicotiana tomentosiformis]
Niben101Scf10465g00013	putative indole-3-acetic acid-amido synthetase GH3.9 isoform X1 [Nicotiana sylvestris]
Niben101Scf03701g01013	auxin-responsive protein IAA27-like [Nicotiana sylvestris]
Niben101Scf06504g01027	auxin response factor 9-like isoform X1 [Nicotiana sylvestris]
Niben101Scf10650g02001	auxin-responsive protein IAA26-like [Nicotiana attenuata]

## Sheet: Supplementary Table S3
Supplementary Table S3. List of primers used.
Name	Sequence
For RT-qPCR analysis
miR395b-RT-qPCR	GTCGTATCCAGTGCAGGGTCCGAGGTATTCGCACTGGATACGACGAGTTC
miR395b-qPCR-F	AGCCCGCTGAAGTGTTTGGGG
U6-qPCR-F	CCGATAAAATTGGAACGATACAG
U6-qPCR-R	ATTTCTCGATTTGTGCGTGTCA
NnTBP-qPCR-F	TTTCCAGCAAAGTTTAAGGAC
NnTBP-qPCR-R	GCACCATGAGAATATGCAAG
NnABI5-qPCR-F	GCCGCGACAATAGGCTTTC
NnABI5-qPCR-R	GCCGCGACAATAGGCTTTC
NnRdRP6-qPCR-F	GCTTGTCATGAATCACCGCC
NnRdRP6-qPCR-R	AAGGGGTCTGCTCTCCTCAT
NnPDR3-qPCR-F	AGGTTCAAATCATCAAAAAGCCA
NnPDR3-qPCR-R	TTCCCTGAAAGTGCCAGCAA
NnGBSSⅡa-qPCR-F	GCTGTGGATCCTGCAGATGT
NnGBSSⅡa-qPCR-R	AATTCCAGGTTCGCTCCCAG
NnSS2-qPCR-F	GAGCCATGTGGACTGAACCA
NnSS2-qPCR-R	AACGTCCAGCCAAATCCAGA
NnSBEⅠ-qPCR-F	ACCAGCTCGTACATGTGTGG
NnSBEⅠ-qPCR-R	TCCGCCAACCAACTTGTCTC
NnSBEⅡ-qPCR-F	ACCAGCTCGTACATGTGTGG
NnSBEⅡ-qPCR-R	TCCGCCAACCAACTTGTCTC
For 5’RLM-RACE assay
NnABI5-outer	CACAGTCCTCCTTATTGCCTTCAG
NnABI5-inner	GCCTTCTTTTCTTCTCTGCTTCTG
For vector construction
1300-F	GAAAGGCCATCGTTGAAGAT
1300-R	TCGCCGGACACGCTGAACTTG
TRV-F	CATTGTTACTCAAGGAAGCA
TRV-R	CGAGAATGTCAATCTCGTAGG
miR395b-1300-SacI-F	gagaacacgggggacgagctcTCTCCGTCCCTTTTATCCAGC
miR395b-1300-XbaI-R	gctcaccatgtcgactctagaGTTCCCCCAAACACTTCAGTAGA
NnABI5-1300-SacI-F	gagaacacgggggacgagctcATGATTCATGAATCGCTTCGAAA
NnABI5-1300-XbaI-R	gctcaccatgtcgactctagaAGAGAACCCATTGGAGCAGCT
miR395b-STTM-F	GGCCATCGTTGAAGATGCCT
miR395b-STTM-R	CCATATTTAAATTAGACCATAACAAC
NnABI5-TRV-EcoRI-F	gtgagtaaggttaccgaattcATGGAGCTGGATATGCAACAGC
NnABI5-TRV-XhoI-R	gggacatgcccgggcctcgagATTGCCTTCAGCTTATCGGCA
For Dual-luciferase report assay
62sk-F	GACGCACAATCCCACTATCC
62sk-R	CAACACATGAGCGAAACCCT
0800-miRNA-F	CAACATCTTCGACGCAGGTGT
0800-miRNA-R	CAGCCCAGCTTGGAGCGAAC
0800-LUC-F	CGGGCCTCTTCGCTATT
0800-LUC-R	CTCTCCAGCGGTTCCATCTT
MIR395bpre-SK-BamHI-F	cgctctagaactagtggatccTCTCCGTCCCTTTTATCCAGC
MIR395bpre-SK-EcoRI-R	gataagcttgatatcgaattcGTTCCCCCAAACACTTCAGTAGA
LUC-NnABI5-XbaⅠ-F	agatcgccgtgtaattctagaATGATTCATGAATCGCTTCGAAA
LUC-NnABI5-SpeI-R	gatttcagcgaattcactagtTCACCTTTTAAACTTCGAAGGTTTAT
NnABI5-SK-BamHI-F	cgctctagaactagtggatccATGATTCATGAATCGCTTCGAAA
NnABI5-SK-EcoRI-R	gataagcttgatatcgaattcAGAGAACCCATTGGAGCAGCT
NnSS2pro:LUC-KpnⅠ-F	ctatagggcgaattgggtaccCCAGTAATGACCACGGTGCC
NnSS2pro:LUC-SalⅠ-R	aagcttatcgataccgtcgacTAACTTAATGCCAGATATTCGGATTAC
NnSBEⅡpro:LUC-KpnⅠ-F	ctatagggcgaattgggtaccGGCGGGGTTGGCGAGTCC
NnSBEⅡpro:LUC-SalⅠ-R	aagcttatcgataccgtcgacCGTCCTTTTTGAGTTAACCTCCC
For Yeast two-hybrid assay
T7-F	TAATACGACTCACTATAGGGCGA
BD-R	TTTTCGTTTTAAAACCTAAGAGTC
pGBKT7-NnABI5-BamHI-F	atggccatggaggccgaattcATGATTCATGAATCGCTTCGAAA
pGBKT7-NnABI5-EcoRI-R	ctagttatgcggccgctgcagTTAAGAGAACCCATTGGAGCAGC
For Yeast one-hybrid assay
T7-F	TAATACGACTCACTATAGGGCGA
AD-R	AGATGGTGCACGATGCACAG
pAbAi-F	AATCTAAGTCTGTGCTCCTT
pAbAi-R	ACTTGTTTCTAAATCGGCTA
pGADT7-NnABI5-EcoRⅠ-F	gccatggaggccagtgaattcATGATTCATGAATCGCTTCGAAA
pGADT7-NnABI5-BamHⅠ-R	cagctcgagctcgatggatccTTAAGAGAACCCATTGGAGCAGC
pAbAi-NnGBSSⅡa-KpnⅠ-F	cttgaattcgagctcggtaccTCAATCTACCAACCCTTTCAGGA
pAbAi-NnGBSSⅡa-SalⅠ-R	agcacatgcctcgaggtcgacAAGTCGTATTTGCATGCGTTGC
pAbAi-NnSS2-KpnⅠ-F	cttgaattcgagctcggtaccCCAGTAATGACCACGGTGCC
pAbAi-NnSS2-SalⅠ-R	agcacatgcctcgaggtcgacTAACTTAATGCCAGATATTCGGATTAC
pAbAi-NnSBEⅠ-KpnⅠ-F	cttgaattcgagctcggtaccTCCTGAATCCTGATATCGACGAC
pAbAi-NnSBEⅠ-SalⅠ-R	agcacatgcctcgaggtcgacGCCTCTAGGTGTAATGGTGTATAGCC
pAbAi-NnSBEⅡ-KpnⅠ-F	cttgaattcgagctcggtaccGGCGGGGTTGGCGAGTCC
pAbAi-NnSBEⅡ-SalⅠ-R	agcacatgcctcgaggtcgacCGTCCTTTTTGAGTTAACCTCCC
For EMSA
pColdTF-F	CCACTTTCAACGAGCTGATG
pColdTF-R	GGCAGGGATCTTAGATTCTG
His-NnABI5-BamHⅠ-F	ctcggtaccctcgagggatccATGATTCATGAATCGCTTCGAAA
His-NnABI5-SalⅠ-R	ctatctagactgcaggtcgacAGAGAACCCATTGGAGCAGCT
NnSS2-probe-mBiotin-F	CTTCCTCGGTTTTTCAAAAAATTTCTTCTGGAGTAT
NnSS2-probe-mBiotin-R	ATACTCCAGA AGAAATTTTTTGAAAAACCGAGGAAG
NnSS2-probe-Biotin-F	CTTCCTCGGTTTTTCCACGTGTTTCTTCTGGAGTAT
NnSS2-probe-Biotin-R	ATACTCCAGAAGAAACACGTGGAAAAACCGAGGAAG
NnSS2-probe-Cold-F	CTTCCTCGGTTTTTCCACGTGTTTCTTCTGGAGTAT
NnSS2-probe-Cold-R	ATACTCCAGAAGAAACACGTGGAAAAACCGAGGAAG
NnSBEⅡ-probe-mBiotin-F	GTGGCAACGACTGGTCACGTGACTTACGTCACCCAT
NnSBEⅡ-probe-mBiotin-R	ATGGGTGACGTAAGTCACGTGACCAGTCGTTGCCAC
NnSBEⅡ-probe-Biotin-F	GTGGCAACGACTGGTCACGTGACTTACGTCACCCAT
NnSBEⅡ-probe-Biotin-R	ATGGGTGACGTAAGTCACGTGACCAGTCGTTGCCAC
NnSBEⅡ-probe-Cold-F	GTGGCAACGACTGGTAAAAAAACTTACGTCACCCAT
NnSBEⅡ-probe-Cold-R	ATGGGTGACGTAAGTTTTTTTACCAGTCGTTGCCAC
